# Supplementary material for: The Network Structure of PTSD Symptoms in Children and Adolescents Exposed to Potentially Traumatic Events: A Systematic Review
Source: Children (Basel). 2025 Nov 9;12(11):1516. doi: 10.3390/children12111516 (PMC12651395; doi:10.3390/children12111516)
Supplement: Supplementary file 1 [file children-12-01516-s001.zip]

Archive with 1 entries (1 files):
- children-3934008-supplementary.pdf
